# Supplementary material for: Synergistic Interaction of 5-HT1B and 5-HT2B Receptors in Cytoplasmic Ca2+ Regulation in Human Umbilical Vein Endothelial Cells: Possible Involvement in Pathologies
Source: Int J Mol Sci. 2023 Sep 8;24(18):13833. doi: 10.3390/ijms241813833 (PMC10530667; doi:10.3390/ijms241813833)
Supplement: Supplementary file 1 [file ijms-24-13833-s001.zip]

Archive with 1 entries (1 files):
- ijms-2464470-supplementary.pdf
